# Supplementary material for: Investigating Menzerath’s law in crows and humans during cued vocal ‘counting’
Source: Anim Cogn. 2026 Mar 14;29(1):36. doi: 10.1007/s10071-026-02054-4 (PMC13013142; doi:10.1007/s10071-026-02054-4)
Supplement: Supplementary file 1 — Supplementary file1 [file 10071_2026_2054_MOESM1_ESM.txt]

Wildlife recordings from the eBird and xeno-canto datasets have a unique recording ID. Below are all the IDs used in the analysis of the paper. The original recording, along with meta information such as recordist, date and geographical location of the recording can be viewed by adding the numerical part of the ID at the end of database URL. For example: https://macaulaylibrary.org/asset/530434721 or https://xeno-canto.org/45059.


eBird codes:
ML102479301, ML107382121, ML140359851, ML149387971, ML179462621, ML180469191, ML183088801, ML193531791, ML203887171, ML205672, ML210430631, ML217489601, ML220013121, ML222861861, ML223599381, ML223890781, ML231028, ML232901751, ML232901801, ML237326721, ML243330291, ML243597911, ML245356741, ML248756921, ML249949211, ML250277901, ML254661251, ML255068241, ML262362261, ML268041151, ML271525021, ML271817151, ML277026151, ML289557831, ML298414721, ML303331801, ML304100, ML309058811, ML313798631, ML321503261, ML323796291, ML327645291, ML330633011, ML343920601, ML344377991, ML350572561, ML353793891, ML359227081, ML366059781, ML369803581, ML374769881, ML382607211, ML401112341, ML403001951, ML404723061, ML412499531, ML418003961, ML419505181, ML422621611, ML430883531, ML438109811, ML444470621, ML455221391, ML457911371, ML468551891, ML470940301, ML471158581, ML472015711, ML475405811, ML475928791, ML479759401, ML479759421, ML481167621, ML481497101, ML481730141, ML484564951, ML486375731, ML487822171, ML493832481, ML494282441, ML497153841, ML498971831, ML504890541, ML511157631, ML529155201, ML530434721, ML531057501, ML531084451, ML549024571, ML549429031, ML553560571, ML558581591, ML559081111, ML563558801, ML564297861, ML576785071, ML581764301, ML586378371, ML587649321, ML590647621, ML592202951, ML592408841, ML595738771, ML598759811, ML602255091, ML602783501, ML604909001, ML605272251, ML605885221, ML607930841, ML608243141, ML608890095, ML609053377, ML609512424, ML610148484, ML610245271, ML610966090, ML611153332, ML611621313, ML611648593, ML612926046, ML613163689, ML613229697, ML613807257, ML614046457, ML614053034, ML614439575, ML614638398, ML614829324, ML615552829, ML615676433, ML615911826, ML70907331, ML71426781, ML78351001, ML85208351, ML86242

xeno-canto codes:
105529, 112373, 117016, 121367, 121745, 128100, 132061, 142889, 154868, 156079, 161546, 162678, 165643, 167172, 170297, 177399, 181227, 181232, 182871, 183098, 183943, 183946, 184132, 192955, 198546, 198909, 199887, 204683, 205044, 207931, 208306, 215101, 218144, 234878, 235304, 239984, 240998, 24828, 255771, 256371, 26033, 267636, 267637, 268984, 270224, 270570, 277539, 281724, 281725, 281726, 281727, 282885, 282986, 284870, 285294, 287675, 288746, 29001, 295285, 295612, 298004, 298252, 299379, 299791, 30159, 304927, 306995, 307089, 307137, 307697, 310794, 313190, 324849, 328763, 333082, 341954, 343150, 343347, 344062, 345244, 345820, 348177, 35296, 354765, 369788, 376885, 380226, 380613, 380789, 380792, 381282, 381464, 383251, 384286, 387923, 387924, 388723, 388921, 391519, 395834, 397660, 398865, 399381, 399909, 402217, 402664, 403631, 405809, 406437, 412443, 424173, 430709, 430871, 438011, 438139, 43839, 439049, 43966, 443644, 445981, 446134, 447468, 447643, 447835, 448376, 45059, 452205, 453156, 453164, 454845, 455918, 455932, 455942, 457694, 457701, 457704, 457707, 457718, 457735, 458188, 458189, 458551, 458557, 459133, 461190, 461980, 464947, 465060, 467221, 470441, 474879, 475241, 477156, 482407, 482983, 483804, 484617, 484782, 485864, 489023, 489248, 491082, 496169, 498479, 501446, 503547, 505289, 506271, 509199, 510925, 511120, 511970, 512124, 512353, 512382, 518362, 518418, 518423, 518964, 519538, 522850, 522852, 523131, 524681, 524770, 525307, 526625, 526687, 527087, 528111, 528344, 529910, 530075, 530727, 531193, 533185, 533764, 535669, 535715, 537058, 537804, 538545, 540135, 545549, 549576, 550752, 555332, 556067, 556994, 563188, 566255, 576943, 577172, 579218, 579608, 580663, 581375, 584759, 586532, 588849, 588867, 589769, 590517, 592894, 593483, 595503, 596049, 596513, 597230, 603400, 603685, 608010, 611767, 612311, 612543, 613810, 615248, 617902, 624228, 624520, 625657, 626342, 627478, 627714, 628475, 628477, 628507, 630306, 630349, 630880, 633249, 636504, 638487, 642000, 642131, 643501, 645185, 646919, 646923, 646953, 649880, 650782, 653260, 656012, 658198, 660961, 662027, 668935, 669653, 670702, 671658, 671886, 673332, 673783, 674122, 674181, 675077, 675088, 675714, 676098, 678424, 678776, 684069, 685050, 685430, 688965, 691403, 694867, 696809, 697662, 698442, 701545, 706707, 707298, 707409, 712748, 720743, 72639, 728565, 728947, 734777, 736545, 741368, 741985, 743942, 746146, 746326, 746532, 747080, 747515, 750471, 75153, 758246, 758247, 761398, 761623, 772052, 782248, 783397, 783785, 784307, 784405, 785829, 786302, 790322, 791839, 804227, 810171, 813897, 814968, 815510, 818188, 81915, 829725, 835055, 840123, 843488, 844201, 845011, 854543, 856556, 858015, 858704, 860562, 871713, 872792, 877464, 877574, 879586, 92298, 92772, 96133, 98400, 99927
